# Supplementary material for: Integrated screening identifies GPR31 as a key driver and druggable target for metabolic dysfunction–associated steatohepatitis
Source: J Clin Invest. 2025 Sep 2;135(17):e173193. doi: 10.1172/JCI173193 (PMC12404741; doi:10.1172/JCI173193)
Supplement: Supporting data values [file jci-135-173193-s057.xlsx]

## Sheet: Fig 2 C、G
	PAOA+sh-GPR31						PAOA+GPR31-OE
		Intensity	Mean	Normalized				Intensity	Mean	Normalized
	BSA	910000	780333	1.16617			BSA	723000	804333	0.898881
		678000		0.868859				840000		1.04434
		753000		0.964972				850000		1.05678
	BSA +Si-GPR31	741000		0.949594			BSA +GPR31	651000		0.809366
		753000		0.964972				885000		1.10029
		771000		0.988039				792000		0.984666
	PAOA	2080000		2.66553			PAOA	1810000		2.25031
		2600000		3.33191				1500000		1.8649
		2530000		3.2422				1680000		2.08869
	PAOA+Si-GPR31	1850000		2.37078			PAOA +GPR31	2070000		2.57356
		1560000		1.99915				2270000		2.82221
		2010000		2.57582				1960000		2.4368

## Sheet: Fig 2 J
						Human
			Group	GPR31 Mean Cp	ACTIN Mean Cp	ΔCT	2^(-ΔCT)	Mean	Normalized	Group
			Normal	29.0407	22.8217	6.21893	0.0134251	0.0143211	0.937433	Normal
				28.859	23.089	5.77002	0.0183253		1.2796
				28.6401	22.7317	5.90834	0.0166499		1.16261
				29.7046	23.2198	6.48482	0.0111654		0.77965
				29.6272	23.2511	6.37605	0.0120398		0.840704
			NAFLD	29.02	23.8267	5.1933	0.0273314		1.90847	NAFLD
				29.6456	24.3755	5.27014	0.0259138		1.80949
				28.0258	23.2984	4.72736	0.0377504		2.636
				29.5738	24.5404	5.03342	0.0305345		2.13213
				28.8383	23.7676	5.07069	0.0297557		2.07775
			NASH	29.5646	25.1278	4.43674	0.046175		3.22427	NASH
				29.2428	25.3471	3.89573	0.0671846		4.6913
				29.3162	25.1479	4.16827	0.0556194		3.88374
				27.8377	24.2052	3.6325	0.0806325		5.63033
				29.1405	24.998	4.14252	0.0566211		3.95369
						Monkey
			Group	GPR31 Mean Cp	ACTIN Mean Cp	ΔCT	2^(-ΔCT)	Mean	Normalized	Group
			Normal	33.6971	16.8601	16.837	8.54199e-06	1.24707e-05	0.684966	Normal
				32.9456	16.7867	16.159	1.36669e-05		1.09592
				32.0332	15.9051	16.1281	1.39619e-05		1.11958
				32.447	16.6713	15.7758	1.78248e-05		1.42934
				34.607	17.7385	16.8684	8.35778e-06		0.670194
			NAFLD	31.9602	16.8433	15.1169	2.81431e-05		2.25674	NAFLD
				31.6833	17.2458	14.4376	4.50675e-05		3.61388
				32.2399	16.9116	15.3283	2.43059e-05		1.94904
				32.9145	17.5141	15.4004	2.31218e-05		1.85409
				31.5664	16.8938	14.6726	3.82914e-05		3.07052
			NASH	31.2815	17.1034	14.1781	5.39473e-05		4.32593	NASH
				31.2913	17.3414	13.9499	6.31902e-05		5.0671
				30.7396	17.0032	13.7365	7.32683e-05		5.87525
				30.8003	17.2881	13.5122	8.55908e-05		6.86336
				30.4972	17.0293	13.468	8.82557e-05		7.07706
					Mouse
	Group	GPR31 CP-1	GPR31 CP-2	Actin CP-1	Actin CP-2	ΔCT	2^(-ΔCT)	Mean	Normalized	Group
	Normal	31.62	31.89	17.92	17.85	13.87	6.67904e-05	8.04829e-05	0.82987	Normal
		31.23	31.22	17.69	17.55	13.605	8.02577e-05		0.997202
		31.21	31.35	17.71	17.89	13.48	8.75217e-05		1.08746
		31.62	31.44	18.09	18.2	13.385	9.34789e-05		1.16147
		31.77	31.47	17.91	17.9	13.715	7.43659e-05		0.923996
	NAFLD	30.54	30.75	18.54	18.58	12.085	0.000230172		2.85989	NAFLD
		30.94	30.47	18.31	18.32	12.39	0.000186311		2.31491
		30.13	30.6	18.65	18.57	11.755	0.000289329		3.59492
		31.03	31.01	18.76	18.76	12.26	0.000203879		2.53319
		30.73	30.59	18.65	18.63	12.02	0.000240779		2.99168
	NASH	30.67	30.5	19.03	18.98	11.58	0.000326642		4.05853	NASH
		30.92	31.11	18.99	18.95	12.045	0.000236643		2.94029
		30.61	30.92	18.8	18.67	12.03	0.000239116		2.97102
		29.9	29.7	19.01	18.91	10.84	0.00054555		6.77846
		30.23	30.49	18.84	18.81	11.535	0.000336992		4.18712

## Sheet: Fig 3K
group	Mean Value	DAPI	Mean Value/DAPI	Mean	Normalized
PA OA-FLAG	5.14	50	0.1028	0.101786	1.00996
	5.6	58	0.0965517		0.948577
	4.84	45	0.107556		1.05668
	5.56	54	0.102963		1.01156
	5.14	49	0.104898		1.03057
	4.7	47	0.1		0.982454
	4.8	47	0.102128		1.00336
	4.48	46	0.0973913		0.956825
PA OA-GPR31	7	30	0.233333		2.29239
	7	24	0.291667		2.86549
	7.21	31	0.232581		2.285
	10.05	42	0.239286		2.35087
	5.44	26	0.209231		2.0556
	7.89	29	0.272069		2.67295
	7.89	29	0.272069		2.67295
	10.25	37	0.277027		2.72166
PA OA-GPR31(5A)	4.21	36	0.116944		1.14893
	2.89	29	0.0996552		0.979067
	5.54	49	0.113061		1.11077
	5.54	51	0.108627		1.06722
	3.27	40	0.08175		0.803156
	3.21	35	0.0917143		0.901051
	3.16	34	0.0929412		0.913105
	3.26	40	0.0815		0.8007

## Sheet: Fig 4 L
	Intensity	Mean	Normalized	Group
	302489	341915	0.884691	Ctrl
	370584		1.08385
	352672		1.03146
	1200000		3.50964	PAOA
	896000		2.62053
	1060000		3.10019
	2080000		6.08338	PAOA+GPR31
	1620000		4.73802
	1720000		5.03049
	869000		2.54157	PAOA+GPR31(N5Q)
	1080000		3.15868
	1120000		3.27567
	1980000		5.79091	PAOA+GPR31(N158Q)
	1940000		5.67392
	1710000		5.00124
	988000		2.88961	PAOA+GPR31(DNQ)
	1150000		3.36341
	1220000		3.56814

## Sheet: Fig 5 B
	Group	Body weight（g）	Liver weight（g）	Liver Weight to Body Weight Ratio (%)
	NC+NTG	32.3	1.326	4.10526
		27.96	1.014	3.62661
		30.55	1.356	4.43863
		28.06	1.153	4.10905
		26.68	1.028	3.85307
		30.4	1.229	4.04276
		30.77	1.233	4.00715
		32.35	1.298	4.01236
	NC+GPR31-TG	32.68	1.365	4.17687
		31.12	1.253	4.02635
		26.89	0.868	3.22797
		27.01	1.003	3.71344
		29.47	1.119	3.79708
		31.34	1.282	4.09062
		28	1.216	4.34286
		25.1	0.979	3.9004
	NC+N5Q-TG	29.25	0.946	3.23419
		29.24	1.143	3.90903
		28.04	1.032	3.68046
		29.68	1.182	3.98248
		26.37	1.061	4.02351
		25.98	0.99	3.81062
		27.8	1.11	3.99281
		26.71	1.097	4.10708
	HFHC+NTG	31.06	1.324	4.26272
		28.32	1.312	4.63277
		29.56	1.352	4.57375
		33.43	1.404	4.19982
		31.68	1.303	4.11301
		33.35	1.426	4.27586
		32.95	1.354	4.10926
		28.3	1.319	4.66078
	HFHC+GPR31-TG	36.48	2.126	5.82785
		35.73	2.051	5.74027
		31.39	1.617	5.15132
		33.38	1.58	4.73337
		36.48	2.152	5.89912
		33.61	1.569	4.66825
		35.5	2.178	6.13521
		35.02	1.919	5.47973
	HFHC+N5Q-TG	32.62	1.452	4.45126
		34.8	1.494	4.2931
		32.25	1.372	4.25426
		37.14	1.588	4.27571
		33.91	1.529	4.50899
		33.64	1.418	4.21522
		34.48	1.379	3.99942
		32.75	1.413	4.3145

## Sheet: Fig 5 D
	Oil Red O
		positive ratio
	Group	1	2	3	Mean	%
	NTG-HFHC	0.231939	0.21514	0.248295	0.231791	23.1791
		0.310107	0.310302	0.232244	0.284218	28.4218
		0.271769	0.275505	0.284121	0.277132	27.7132
		0.334484	0.328412	0.243254	0.30205	30.205
		0.232485	0.235993	0.280385	0.249621	24.9621
	GPR31-HTG HFHC	0.433985	0.473786	0.46452	0.45743	45.743
		0.418638	0.406771	0.469457	0.431622	43.1622
		0.438374	0.422606	0.460177	0.440386	44.0386
		0.374122	0.397926	0.403881	0.391976	39.1976
		0.528195	0.463739	0.489801	0.493912	49.3912
	N5Q-HTG HFHC	0.313631	0.333575	0.36205	0.336419	33.6419
		0.321301	0.354836	0.310551	0.328896	32.8896
		0.344943	0.315078	0.237972	0.299331	29.9331
		0.32343	0.319241	0.298546	0.313739	31.3739
		0.247252	0.274896	0.261087	0.261079	26.1079
	CD11B
		positive number
	Group	1	2	3	4	Mean
	Control HFHC	5	6	6	7	6
		9	8	11	12	10
		5	6	8	8	6.75
		9	10	11	10	10
		8	9	15	10	10.5
	GPR31-HTG HFHC	33	39	31	30	33.25
		24	26	20	36	26.5
		20	24	25	22	22.75
		22	27	28	25	25.5
		14	15	18	15	15.5
	N5Q-HTG HFHC	10	10	14	16	12.5
		7	9	7	6	7.25
		8	9	12	13	10.5
		8	8	9	7	8
		12	14	11	10	11.75
	PSR
		positive ratio
	Group	1	2	3	Mean	%
	NTG-HFHC	0.0097653	0.00974406	0.00977698	0.00976211	0.976211
		0.0107947	0.0107864	0.0117441	0.0111084	1.11084
		0.0105456	0.0116454	0.0126411	0.0116107	1.16107
		0.0105162	0.0109687	0.0105211	0.0106687	1.06687
		0.00846236	0.00925713	0.00906	0.0089265	0.89265
	GPR31-HTG HFHC	0.0189803	0.0201511	0.0234697	0.020867	2.0867
		0.0176324	0.0205643	0.0253977	0.0211981	2.11981
		0.0186971	0.0181338	0.0198739	0.0189016	1.89016
		0.0193891	0.0204996	0.0199387	0.0199425	1.99425
		0.0176549	0.0170959	0.0189346	0.0178951	1.78951
	N5Q-HTG HFHC	0.010843	0.018928	0.010918	0.013563	1.3563
		0.013597	0.0153643	0.014692	0.0145511	1.45511
		0.014397	0.012035	0.0139786	0.0134702	1.34702
		0.0118963	0.0120227	0.0136894	0.0125361	1.25361
		0.0118793	0.012686	0.011354	0.0119731	1.19731

## Sheet: Fig 5 E
	Group	TC(mmol/L)	TG(mmol/L)
	HFHC-WT CTRL	3.13	0.46
		2.5	0.43
		2.84	0.51
		3.45	0.84
		2.6	0.66
		2.6	0.59
		2.9	0.37
	HFHC-GPR31 TG	3.87	0.73
		4.3	0.79
		4.39	1.02
		4.37	0.89
		3.48	0.6
		4.27	0.94
		4.01	0.73
	HFHC-N5Q TG	3.31	0.56
		3.39	0.46
		3.73	0.47
		3.38	0.44
		3.18	0.41
		3.45	0.32
		3.04	0.4

## Sheet: Fig 6 A
	group	Mean Value	DAPI	Mean Value/DAPI	Mean	Normalized
	BSA+Vehicle	2.92	35	0.0834286	0.0872131	0.956607
		2.94	37	0.0794595		0.911096
		3.48	37	0.0940541		1.07844
		3.56	39	0.0912821		1.04666
		2.73	34	0.0802941		0.920666
		2.92	35	0.0834286		0.956607
		3.16	33	0.0957576		1.09797
		3.42	38	0.09		1.03196
	BSA+G4451	2.52	28	0.09		1.03196
		2.78	31	0.0896774		1.02826
		3.2	34	0.0941176		1.07917
		3.18	32	0.099375		1.13945
		3.34	31	0.107742		1.23539
		3.3	34	0.0970588		1.11289
		3.55	36	0.0986111		1.13069
		2.66	32	0.083125		0.953126
	PAOA+Vehicle	10.97	32	0.342813		3.93075
		11.5	32	0.359375		4.12066
		11.42	32	0.356875		4.09199
		12.11	35	0.346		3.9673
		12.74	35	0.364		4.17369
		11.79	34	0.346765		3.97606
		12.62	36	0.350556		4.01953
		12.52	35	0.357714		4.10161
	PAOA+G4451	3.61	33	0.109394		1.25433
		3.65	34	0.107353		1.23093
		3.91	35	0.111714		1.28094
		3.3	33	0.1		1.14662
		3.75	34	0.110294		1.26465
		2.84	34	0.0835294		0.957763
		2.99	33	0.0906061		1.0389
		2.97	32	0.0928125		1.0642

## Sheet: Fig 7 B
	Group	Body weight（g）	Liver weight（g）	Liver Weight to Body Weight Ratio (%)
	NC	26.7	1.194	4.47191
		26.88	1.112	4.1369
		29.27	1.255	4.28767
		30.05	1.174	3.90682
		31.67	1.059	3.34386
		27.01	1.253	4.63902
	NC+G4451	29.77	1.262	4.23917
		30.83	1.436	4.6578
		27.22	1.151	4.22851
		30.44	1.167	3.83377
		31.2	1.146	3.67308
		27.7	1.029	3.7148
	HFHC	30.98	1.971	6.36217
		30	1.405	4.68333
		35.48	1.905	5.36922
		34.09	1.646	4.8284
		36.08	2.368	6.56319
		34.86	2.144	6.15032
	HFHC+G4451	29.6	1.243	4.19932
		27.79	1.256	4.51961
		28.06	1.109	3.95225
		32.29	1.308	4.05079
		29.43	1.104	3.75127
		27.35	1.088	3.97806

## Sheet: Fig 7 C
	CD11B								PSR
		Positive number								positive ratio
	Group	1	2	3	4	Mean			Group	1	2	3	Mean	%
	NC	4	7	5	5	5.25			NC	0.00395638	0.00385428	0.0028608	0.00355715	0.355715
		4	5	6	6	5.25				0.00255327	0.00257986	0.00207051	0.00240121	0.240121
		5	7	6	8	6.5				0.00272586	0.00274908	0.0027902	0.00275505	0.275505
		3	4	2	6	3.75				0.00295271	0.00291522	0.00284332	0.00290375	0.290375
		5	6	6	5	5.5				0.0033656	0.00362391	0.0028731	0.00328754	0.328754
	NC+G4451	5	6	6	6	5.75			NC+G4451	0.00269049	0.00206746	0.00164948	0.00213581	0.213581
		4	3	2	4	3.25				0.00243599	0.00272027	0.00296351	0.00270659	0.270659
		7	9	3	7	6.5				0.00268487	0.00286184	0.00294386	0.00283019	0.283019
		4	6	5	6	5.25				0.003277	0.0032864	0.0033807	0.0033147	0.33147
		4	7	4	8	5.75				0.00289067	0.00322685	0.00309837	0.00307196	0.307196
	HFHC	18	27	10	28	20.75			HFHC	0.0133798	0.0135169	0.015763	0.0142199	1.42199
		21	24	24	25	23.5				0.0122588	0.0123044	0.0127834	0.0124489	1.24489
		23	33	25	25	26.5				0.0128419	0.0139466	0.0149426	0.0139104	1.39104
		34	25	35	24	29.5				0.012336	0.0127238	0.0097825	0.0116141	1.16141
		36	28	29	19	28				0.0117963	0.0102817	0.0102612	0.0107798	1.07798
	HFHC+G4451	15	15	17	6	13.25			HFHC+4451	0.00723615	0.00739361	0.0070518	0.00722719	0.722719
		16	17	20	17	17.5				0.00590233	0.00628233	0.00653763	0.00624076	0.624076
		15	10	17	9	12.75				0.00752591	0.00781508	0.00826011	0.00786703	0.786703
		13	16	15	14	14.5				0.00617794	0.00586529	0.00630325	0.00611549	0.611549
		8	10	11	9	9.5				0.00538545	0.00552253	0.00576864	0.00555887	0.555887

[truncated: 43 more sheets: Fig 8 C, Fig 8 D, Fig S1 H, Fig S2 A, Fig S2 B, Fig S2 C、D, Fig S2 E, Fig S2 F, FigS3C, Fig S3D, Fig S3E, Fig S3 F, Fig S3I, Fig S3 J, Fig S3 L, Fig S4 A、B, Fig S4C , Fig S4 D, Fig S4I, Fig S5A …]
